# Supplementary material for: Emission spectra profiling of fluorescent proteins in living plant cells
Source: Plant Methods. 2013 Apr 3;9:10. doi: 10.1186/1746-4811-9-10 (PMC3630006; doi:10.1186/1746-4811-9-10)
Supplement: Additional file 1 — Fluorescence emission spectra of different FPs. [file 1746-4811-9-10-S1.xls]

## Sheet: Fluorescence emission spectra
Additional file 1. Fluorescence emission spectra (measured vs. published) of different FPs
GFP				YFP				Venus				mRFP				mRFP				Free mRFP				mCherry				TagRFP				CFP				Cerulean
Measured		Published		Measured		Published		Measured		Published		Measured		Published		Measured_Zeiss LSM 710		Published		Measured		Published		Measured		Published		Measured		Published		Measured		Published		Measured		Published
Wave (nm)	Normalized fluorescence	Wave (nm)	Normalized fluorescence	Wave (nm)	Normalized fluorescence	Wave (nm)	Normalized fluorescence	Wave (nm)	Normalized fluorescence	Wave (nm)	Normalized fluorescence	Wave (nm)	Normalized fluorescence	Wave (nm)	Normalized fluorescence	Wave (nm)	Normalized fluorescence	Wave (nm)	Normalized fluorescence	Wave (nm)	Normalized fluorescence	Wave (nm)	Normalized fluorescence	Wave (nm)	Normalized fluorescence	Wave (nm)	Normalized fluorescence	Wave (nm)	Normalized fluorescence	Wave (nm)	Normalized fluorescence	Wave (nm)	Normalized fluorescence	Wave (nm)	Normalized fluorescence	Wave (nm)	Normalized fluorescence	Wave (nm)	Normalized fluorescence
490		490	26.0499	490	2.6096	516	49.4789	494	19.4603	518	55.1721	560	4.70105	562	1.46524	562	8.23832	562	1.46524	560	5.82501	562	1.46524	560	5.48338	560	0.634043	518	8.50718	563	57.1997	422	21.4485	462	49.0445	422	16.4671	464	61.6282
492	1.34848	491	29.639	492	2.63883	517	56.5174	496	19.0017	519	62.2554	562	4.69522	563	1.64698	565	8.11357	563	1.64698	562	5.83504	563	1.64698	562	5.50408	561	0.873973	520	10.1357	564	61.7402	424	20.0528	463	55.2971	424	15.8083	465	67.8915
494	45.7321	492	32.995	494	5.24238	518	63.6009	498	19.5815	520	68.7228	564	9.85621	564	1.88172	568	10.0316	564	1.88172	564	20.0867	564	1.88172	564	10.7946	562	1.5698	522	9.77377	565	64.906	426	18.9939	464	61.6282	426	15.2027	466	73.9172
496	68.1193	493	37.752	496	6.10951	519	70.4859	500	20.3828	521	75.2627	566	12.2679	565	2.13918	571	13.1918	565	2.13918	566	24.8747	565	2.13918	566	13.3727	563	2.52909	524	9.63075	566	70.169	428	18.3282	465	67.8915	428	15.0324	467	79.5253
498	79.6682	494	42.0407	498	7.85985	520	76.9622	502	22.5765	522	81.1685	568	15.0491	566	2.48372	574	15.8246	566	2.48372	568	29.4733	566	2.48372	568	16.5001	564	2.90769	526	9.63064	567	74.2353	430	17.6812	466	73.9172	430	14.6824	468	84.5611
500	87.9652	495	46.4848	500	10.7757	521	82.8455	504	25.8068	523	86.4674	570	18.7482	567	2.93049	577	19.8336	567	2.93049	570	33.8237	567	2.93049	570	20.0766	565	2.58267	528	9.67942	568	78.2311	432	17.3362	467	79.5253	432	14.5599	469	88.9305
502	94.5197	496	51.308	502	15.0914	522	87.9587	506	30.8081	524	91.0326	572	23.0203	568	3.35075	580	26.1644	568	3.35075	572	38.5965	568	3.35075	572	24.3768	566	2.00625	530	9.97596	569	81.1555	434	17.1354	468	84.5611	434	14.435	470	92.6008
504	98.4688	497	56.3664	504	20.9002	523	92.1856	508	37.8995	525	95.1087	574	28.8557	569	3.9111	583	33.8724	569	3.9111	574	44.55	569	3.9111	574	29.7026	567	1.93163	532	10.2429	570	83.6407	436	17.1801	469	88.9305	436	14.5307	471	95.5611
506	99.5667	498	62.0618	506	28.9072	524	95.4947	510	47.0011	526	97.5543	576	35.2974	570	4.63047	586	44.1324	570	4.63047	576	50.8565	570	4.63047	576	36.2948	568	2.24905	534	10.7381	571	86.4139	438	17.2487	470	92.6008	438	14.6535	472	97.7862
508	97.8301	499	66.8447	508	38.2331	525	97.9025	512	57.2256	527	99.0942	578	42.5748	571	5.25519	589	54.9833	571	5.25519	578	57.7488	571	5.25519	578	43.2016	569	2.55648	536	11.5699	572	88.8879	440	17.2825	471	95.5611	440	14.924	473	99.2486
510	94.215	500	72.8101	510	49.1216	526	99.4256	514	68.5072	528	100	580	51.0165	572	6.073	592	63.5572	572	6.073	580	65.2755	572	6.073	580	51.0954	570	2.98397	538	12.8863	573	91.1791	442	17.7251	472	97.7862	442	15.313	474	99.9628
512	88.0041	501	76.8863	512	62.0065	527	100	516	79.3966	529	99.6377	582	59.5125	573	7.17477	595	75.5117	573	7.17477	582	72.9156	573	7.17477	582	58.9604	571	3.44656	540	14.5744	574	93.42	444	18.1533	473	99.2486	444	16.0524	475	100
514	81.0514	502	80.4411	514	72.2487	528	99.5706	518	88.6945	530	98.913	584	67.5195	574	8.13267	598	86.7888	574	8.13267	584	79.293	574	8.13267	584	67.217	572	4.15537	542	16.8846	575	95.109	446	19.0479	474	99.9628	446	17.0851	476	99.4479
516	73.7709	503	85.9597	516	85.3006	529	98.3719	520	95.6622	531	96.558	586	75.1226	575	9.55248	601	92.2952	575	9.55248	586	85.2288	575	9.55248	586	74.9755	573	4.78719	544	20.4236	576	96.7922	448	20.5458	475	100	448	18.4693	477	98.3741
518	66.7348	504	89.7946	518	93.3459	530	96.7792	522	99.47	532	93.9312	588	81.7448	576	11.438	604	98.8741	576	11.438	588	89.8891	576	11.438	588	81.2433	574	5.52223	546	24.8403	577	97.3409	450	22.4242	476	99.4479	450	20.4838	478	96.8572
520	60.5346	505	93.3357	520	97.942	531	94.79	524	99.5663	533	91.2138	590	87.666	577	12.7707	607	99.883	577	12.7707	590	93.9744	577	12.7707	590	87.2143	575	6.53539	548	30.5383	578	97.3269	452	25.0916	477	98.3741	452	24.0069	479	95.0432
522	55.3076	505.5	95.4507	522	99.7184	532	92.1403	526	97.125	534	87.9167	592	92.4559	578	14.8645	610	98.62	578	14.8645	592	96.4629	578	14.8645	592	92.5867	576	7.52146	550	37.0171	579	98.9624	454	29.4761	478	96.8572	454	28.639	480	93.1288
524	50.6553	506	95.8795	524	97.6899	533	88.9135	528	92.7522	535	83.9946	594	96.2247	579	16.9696	613	94.6551	579	16.9696	594	98.5732	579	16.9696	594	95.7445	577	8.93889	552	44.3067	580	99.5831	456	35.2295	479	95.0432	456	34.3271	481	91.2854
526	45.2494	506.5	97.0891	526	93.1843	534	85.4926	530	85.8787	536	80.1178	596	98.935	580	19.0709	616	89.9879	580	19.0709	596	99.362	580	19.0709	596	99.0186	578	10.2234	554	52.9181	581	99.4625	458	42.365	480	93.1288	458	41.9252	482	89.6122
528	42.0621	507	98.5719	528	86.2172	535	82.0466	532	79.5142	537	76.0326	598	99.7162	581	22.0544	619	83.328	581	22.0544	598	99.0692	581	22.0544	598	99.7151	579	11.8947	556	61.9411	582	99.3684	460	51.3366	481	91.2854	460	50.8433	483	88.1421
530	39.701	508	99.3411	530	79.052	536	78.5468	534	72.361	538	72.0199	600	98.1683	582	24.5949	622	78.0925	582	24.5949	600	95.9908	582	24.5949	600	97.8998	580	13.7618	558	69.7298	583	100.001	462	60.9343	482	89.6122	462	61.1864	484	86.857
532	36.0907	509	99.6896	532	72.0282	537	75.0536	536	66.8296	539	67.971	602	94.2252	583	27.8131	625	71.8204	583	27.8131	602	91.2677	583	27.8131	602	94.2612	581	15.9549	560	77.7386	584	99.9808	464	71.0404	483	88.1421	464	71.663	485	85.7173
534	34.7265	509.5	100	534	66.0213	538	71.6523	538	61.1751	540	64.6014	604	89.2154	584	31.9287	628	66.4548	584	31.9287	604	85.8929	584	31.9287	604	89.0924	582	18.307	562	84.2959	585	99.7178	466	80.7962	484	86.857	466	81.3066	486	84.716
536	34.0708	510	99.669	536	61.4845	539	68.3754	540	56.539	541	60.6069	606	84.6685	585	35.128	631	61.6955	585	35.128	606	81.0674	585	35.128	606	84.7061	583	21.1148	564	89.8716	586	99.0951	468	88.8006	485	85.7173	468	89.4576	487	83.9027
538	32.39	511	98.8382	538	54.9611	540	65.2781	542	52.3365	542	56.9384	608	78.8941	586	38.2061	634	57.5273	586	38.2061	608	75.0931	586	38.2061	608	78.8748	584	23.6586	566	94.468	587	98.1137	470	94.5778	486	84.716	470	95.5019	488	83.3333
540	30.1893	512	96.6109	540	50.0184	541	62.3822	544	48.2622	543	53.7319	610	73.9524	587	42.227	637	53.4057	587	42.227	610	70.4832	587	42.227	610	73.9967	585	26.5424	568	97.7572	588	98.2256	472	98.675	487	83.9027	472	98.7756	489	83.0076
542	28.1206	513	94.0804	542	45.9365	542	59.6155	546	45.5269	544	50.6884	612	68.8839	588	45.8087	640	49.8157	588	45.8087	612	65.0984	588	45.8087	612	68.7993	586	29.7376	570	99.0265	589	98.0626	474	99.5322	488	83.3333	474	99.9865	490	82.8832
544	26.0967	514	90.8927	544	42.6438	543	56.9086	548	43.1372	545	47.7355	614	60.7933	589	50.0492	643	46.8219	589	50.0492	614	57.4433	589	50.0492	614	60.8829	587	33.4863	572	99.6127	590	97.1566	476	98.7497	489	83.0076	476	99.029	491	82.9419
546	23.3456	515	87.7728	546	38.8349	544	54.2974	550	41.3262	546	45.0181	616	52.0414	590	55.134	646	44.3252	590	55.134	616	49.4201	590	55.134	616	52.3487	588	36.868	574	98.4602	591	96.713	478	97.2777	490	82.8832	478	96.8964	492	83.2076
548	21.6969	516	84.2594	548	37.1901	545	51.9255	552	39.7325	547	42.2917	618	43.1957	591	58.8975	649	42.099	591	58.8975	618	41.2446	591	58.8975	618	43.3514	589	40.5707	576	97.1079	592	95.3731	480	94.7008	491	82.9419	480	94.5101	493	83.6913
550	19.8877	517	80.1563	550	35.4363	546	49.9166	554	38.4323	548	39.7826	620	33.5283	592	63.2705	652	39.9443	592	63.2705	620	32.2812	592	63.2705	620	34.0284	590	44.7014	578	94.3568	593	94.4008	482	92.3445	492	83.2076	482	91.8973	494	84.3415
552	18.4507	518	76.0947	552	33.2372	547	48.2065	556	36.998	549	37.4275	622	24.6777	593	67.1664	655	38.0656	593	67.1664	622	24.2606	593	67.1664	622	25.5713	591	48.7984	580	91.8755	594	93.332	484	89.9306	493	83.6913	484	89.5753	495	85.0593
554	16.8312	519	73.1183	554	31.522	548	46.5937	558	35.5759	550	35.6612	624	18.1098	594	70.7519	658	37.7666	594	70.7519	624	18.1128	594	70.7519	624	18.8801	592	53.0659	582	89.1597	595	92.0934	486	89.2761	494	84.3415	486	88.2415	496	85.7493
556	15.0777	520	69.2143	556	29.7039	549	44.9776	560	34.5398	551	33.6685	626	12.6273	595	74.9773	661	38.2075	595	74.9773	626	13.1459	595	74.9773	626	13.3575	593	57.1455	584	86.3133	596	92.6014	488	88.6041	495	85.0593	488	87.1838	497	86.3552
558	13.607	521	65.9608	558	28.7424	550	43.414	562	33.1808	552	32.1739	628	8.80721	596	78.3545	664	36.7925	596	78.3545	628	9.66968	596	78.3545	628	9.64848	594	61.2788	586	83.1454	597	91.2473	490	88.0333	496	85.7493	490	86.4355	498	86.8615
560	12.3195	522	62.8817	560	26.6187	551	41.9679	564	32.0198	553	30.6431	630	6.73885	597	82.5307	667	36.3208	597	82.5307	630	7.81826	597	82.5307	630	7.58848	595	65.4973	588	80.5126	598	89.1062	492	88.4134	497	86.3552	492	86.7194	499	87.2677
562	11.1519	523	59.2088	562	24.9079	552	40.6444	566	30.6143	554	29.221			598	85.8208	670	36.3208	598	85.8208			598	85.8208			596	69.17	590	77.1054	599	88.5388	494	88.987	498	86.8615	494	87.0577	500	87.5588
564	10.1831	524	56.9625	564	24.4506	553	39.4292	568	29.2145	555	28.0525			599	88.7362	673	34.9057	599	88.7362			599	88.7362			597	73.2715	592	73.8735	600	87.861	496	89.2425	499	87.2677	496	88.0022	501	87.6974
566	9.06132	525	54.5255	566	22.475	554	38.3262			556	27.029			600	91.129			600	91.129			600	91.129			598	76.6686	594	70.4374	601	86.8846	498	88.9459	500	87.5588	498	87.3714	502	87.6386
568	7.99062	526	53.0059	568	21.0481	555	37.3663			557	25.7699			601	93.1433			601	93.1433			601	93.1433			599	80.7832	596	67.7543	602	84.7645	500	89.5472	501	87.6974	500	86.8844	503	87.3446
570	7.37108	527	50.6361	570	19.6535	556	36.5612			558	24.7554			602	94.8508			602	94.8508			602	94.8508			600	83.8751	598	64.5026	603	83.5938	502	87.3091	502	87.6386	502	85.9075	504	86.7804
572	6.77235	528	49.127	572	17.9541	557	35.8517			559	23.8768			603	96.9521			603	96.9521			603	96.9521			601	86.8793	600	61.6457	604	82.6585	504	85.6072	503	87.3446	504	83.765	505	85.9028
574	6.38933	529	47.3148	574	16.7186	558	35.1573			560	22.8442			604	98.3795			604	98.3795			604	98.3795			602	89.5691	602	57.9968	605	81.3888	506	82.315	504	86.7804	506	80.7295	506	84.6799
576	5.87608	530	46.6282	576	15.6416	559	34.4738			561	22.0471			605	99.1973			605	99.1973			605	99.1973			603	91.9692	604	55.2739	606	80.8811	508	78.6925	505	85.9028	508	77.6677	507	83.137
578	5.56088	531	45.3001	578	14.1894	560	33.8586			562	21.3859			606	99.5229			606	99.5229			606	99.5229			604	93.6804	606	52.6283	607	78.8366	510	74.9981	506	84.6799	510	73.4368	508	81.3747
580	5.14503	532	43.8761	580	12.7735	561	33.2875			563	20.7065			607	99.8107			607	99.8107			607	99.8107			605	96.0517	608	49.8218	608	77.8615	512	70.9093	507	83.137	512	70.0141	509	79.5138
582	4.84136	533	43.0957	582	12.2413	562	32.6016			564	19.846			608	100			608	100			608	100			606	97.3798	610	47.6174	609	76.3213	514	67.2906	508	81.3747	514	66.0788	510	77.6149
584	4.66675	534	41.8222	584	10.9465	563	31.7346			565	19.0851			609	99.1254			609	99.1254			609	99.1254			607	97.9864	612	45.4669	610	76.4189	516	63.9826	509	79.5138	516	62.275	511	75.6595
586	4.35829	535	40.5007	586	10.184	564	30.8842			566	18.5688			610	98.478			610	98.478			610	98.478			608	98.8867	614	42.875	611	73.8792	518	60.6852	510	77.6149	518	58.9991	512	73.6087
588	4.01275	536	39.8351	588	9.79263	565	30.2233			567	17.8442			611	97.168			611	97.168			611	97.168			609	99.5625	616	40.7637	612	69.5018	520	57.847	511	75.6595	520	56.2905	513	71.4629
590	3.86727	537	38.9477	590	8.82338	566	29.6137			568	17.1014			612	95.468			612	95.468			612	95.468			610	100	618	38.8435	613	67.5354	522	55.6402	512	73.6087	522	53.8019	514	69.2634
592	4.18888	538	37.8699	592	8.49706	567	28.8698			569	16.4583			613	94.1617			613	94.1617			613	94.1617			611	99.0472	620	36.8447	614	66.3339	524	53.5409	513	71.4629	524	51.3168	515	67.0587
594	4.3968	539	37.4607	594	8.15103	568	28.0593			570	15.6341			614	91.6932			614	91.6932			614	91.6932			612	99.087			615	65.6109	526	51.574	514	69.2634	526	49.4557	516	64.8846
596	4.37099	540	36.5476	596	7.71017	569	27.2974			571	14.9366			615	89.4593			615	89.4593			615	89.4593			613	97.5731			616	64.3568	528	50.1822	515	67.0587	528	47.7696	517	62.7653
598	4.44526	541	35.6521	598	7.22666	570	26.5089			572	14.5471			616	87.3012			616	87.3012			616	87.3012			614	96.8007			617	63.4232	530	48.3305	516	64.8846	530	45.9529	518	60.7193
		542	35.3957	600	6.82895	571	25.6158			573	13.8406			617	85.2037			617	85.2037			617	85.2037			615	95.5316			618	62.0272	532	46.826	517	62.7653	532	44.3809	519	58.7667
		543	34.3588			572	24.733			574	13.1703			618	82.7465			618	82.7465			618	82.7465			616	94.2495			619	60.6242	534	44.6809	518	60.7193	534	42.7388	520	56.9325
		544	33.5683			573	23.9987			575	12.6268			619	79.816			619	79.816			619	79.816			617	93.0953			620	59.8338	536	43.6169	519	58.7667	536	41.1707	521	55.2361
		545	32.7717			574	23.3609			576	12.0743			620	77.4269			620	77.4269			620	77.4269			618	90.3085			621	58.6009	538	41.7647	520	56.9325	538	39.8057	522	53.6722
		546	31.7318			575	22.6412			577	11.3043															619	89.2405			622	57.0867	540	40.5508	521	55.2361	540	37.9604	523	52.2059
		547	30.6905			576	21.7601			578	10.6884															620	87.0851			623	55.8975	542	38.6596	522	53.6722	542	36.8243	524	50.7892
		548	29.8671			577	20.8539			579	10.2536															621	85.1849			624	55.1955	544	37.2781	523	52.2059	544	35.1207	525	49.3894
		549	29.0593			578	20.0857			580	9.71014															622	83.05			625	53.8297	546	35.8864	524	50.7892	546	33.7004	526	48.0134
		550	27.9231			579	19.3602			581	9.07609															623	81.19			626	52.7946	548	34.4805	525	49.3894	548	32.1385	527	46.7083
		551	27.3552			580	18.4693			582	8.65851															624	79.495			627	51.0171	550	32.7195	526	48.0134	550	30.6694	528	45.5344
		552	26.1638			581	17.4886			583	8.20924															625	77.231			628	50.0966	552	31.6408	527	46.7083	552	29.3773	529	44.5212
		553	25.1361			582	16.6914			584	7.79167															626	75.3593			629	48.835	554	30.4258	528	45.5344	554	28.1801	530	43.638
		554	23.4957			583	16.1355			585	7.28533															627	73.8903			630	47.632	556	28.8879	529	44.5212	556	27.0216	531	42.8103
		555	23.3455			584	15.6383			586	6.83696															628	71.9219			631	47.6531	558	27.9945	530	43.638	558	25.9316	532	41.978
		556	21.9548			585	15.0673			587	6.41486															629	70.6421					560	27.235	531	42.8103	560	24.6311	533	41.1365
		557	20.8363			586	14.4233			588	6.1096															630	69.0391					562	26.2455	532	41.978	562	24.0502	534	40.3199
		558	19.9408			587	13.6978			589	5.65761															631	67.3702					564	25.5188	533	41.1365	564	23.0793	535	39.5508
		559	19.0618			588	12.8912			590	5.37681															632	66.1983					566	24.9722	534	40.3199	566	22.5547	536	38.8168
		560	17.7876			589	12.1372			591	5.03533															633	64.9984					568	24.3184	535	39.5508	568	21.8293	537	38.0877
		561	17.3828			590	11.5796			592	4.78714															634	63.3473					570	23.5991	536	38.8168	570	21.2702	538	37.3422
		562	16.2977			591	11.1904			593	4.55254															635	61.5686							537	38.0877			539	36.576
		563	15.7582			592	10.8218			594	4.29529															636	60.533							538	37.3422			540	35.7882
		564	15.0805			593	10.3798			595	4.0308															637	59.5733							539	36.576			541	34.9669
		565	14.2598			594	9.91055			596	3.73279															638	58.2412							540	35.7882			542	34.1011
		566	13.4833			595	9.4868			597	3.54167															639	57.6325							541	34.9669			543	33.2058
		567	13.051			596	9.09055			598	3.39946															640	56.2061							542	34.1011			544	32.3199
		568	12.3869			597	8.70254			599	3.18841																							543	33.2058			545	31.4723
		569	11.7441			598	8.36575			600	3.02446																							544	32.3199			546	30.6602
		570	11.2376			599	8.09343																											545	31.4723			547	29.8595
		571	10.9818			600	7.82487																											546	30.6602			548	29.0406
		572	10.3368			601	7.5143																											547	29.8595			549	28.1786
		573	9.95594			602	7.21199																											548	29.0406			550	27.2724
		574	9.6456			603	7.00028																											549	28.1786			551	26.3542
		575	9.40226			604	6.87025																											550	27.2724			552	25.4637
		576	9.09353			605	6.72572																											551	26.3542			553	24.6117
		577	8.49091			606	6.50368																											552	25.4637			554	23.7802
		578	8.29932			607	6.22368																											553	24.6117			555	22.9525
		579	8.11394			608	5.92591																											554	23.7802			556	22.1309
		580	7.78304			609	5.66287																											555	22.9525			557	21.3321
		581	7.30724			610	5.5065																											556	22.1309			558	20.5735
		582	7.00891			611	5.43718																											557	21.3321			559	19.8601
		583	6.8985			612	5.33917																											558	20.5735			560	19.1732
		584	6.96517			613	5.16778																											559	19.8601			561	18.4771
		585	6.43141			614	4.9764																											560	19.1732			562	17.7519
		586	6.55935			615	4.81254																											561	18.4771			563	17.0253
		587	5.74128			616	4.67166																											562	17.7519			564	16.3565
		588	5.86732																															563	17.0253			565	15.7821
		589	5.5424																															564	16.3565			566	15.2868
		590	5.3667																															565	15.7821			567	14.8313
		591	5.4124																															566	15.2868			568	14.3925
		592	4.945																															567	14.8313			569	13.9694
		593	4.73097																															568	14.3925			570	13.5661
		594	4.72299																															569	13.9694			571	13.1817
		595	4.65254																															570	13.5661			572	12.8054
		596	4.5232																															571	13.1817			573	12.4172
		597	4.30844																															572	12.8054			574	12.0052
		598	3.87935																															573	12.4172			575	11.5845
		599	3.76078																															574	12.0052			576	11.1915
		600	3.72283																															575	11.5845			577	10.8567
		601	3.56419																															576	11.1915			578	10.5872
		602	3.32427																															577	10.8567			579	10.3648
		603	3.22386																															578	10.5872			580	10.1516
		604	3.33546																															579	10.3648			581	9.90705
		605	3.08083																															580	10.1516			582	9.61414
		606	3.01051																															581	9.90705			583	9.29241
		607	2.82205																															582	9.61414			584	8.98157
		608	2.64939																															583	9.29241			585	8.71102
		609	2.7911																															584	8.98157			586	8.48008
		610	2.4045																															585	8.71102			587	8.26454
		611	2.44141																															586	8.48008			588	8.04323
		612	2.23789																															587	8.26454			589	7.81534
		613	2.11099																															588	8.04323			590	7.58912
		614	2.1511																															589	7.81534
		615	1.92765																															590	7.58912
		616	1.90373
		617	1.77613
		618	1.83402
		619	1.95252
		620	1.67849
		621	1.51041
		622	1.65655
		623	1.55655
		624	1.64246
		625	1.35618
		626	1.2574
		627	1.2842
		628	1.16805
		629	1.10634
		630	1.38875
		631	1.12159
		632	0.992868
		633	1.05002
		634	1.00035
		635	0.964319
		636	0.969816
		637	0.947631
		638	1.03913
